# Supplementary material for: Combined Influence of Eight Lifestyle Factors on Metabolic Syndrome Incidence: A Prospective Cohort Study from the MECH-HK Study
Source: Nutrients. 2024 Feb 16;16(4):547. doi: 10.3390/nu16040547 (PMC10892175; doi:10.3390/nu16040547)
Supplement: Supplementary file 1 [file nutrients-16-00547-s001.zip]

Archive with 1 entries (1 files):
- nutrients-2835180-supplementary.pdf
